# Supplementary material for: Beyond the veil of duality—topographic reorganization model of meditation
Source: Neurosci Conscious. 2022 Sep 27;2022(1):niac013. doi: 10.1093/nc/niac013 (PMC9552929; doi:10.1093/nc/niac013)
Supplement: niac013_Supp [file niac013_supp.zip]

Archive with 1 entries (1 files):
- TRoM - Supplementary Material - ReRe NoC.docx
